# Supplementary material for: The Synthesis of Manganese Hydroxide Nanowire Arrays for a High-Performance Zinc-Ion Battery
Source: Nanomaterials (Basel). 2022 Jul 22;12(15):2514. doi: 10.3390/nano12152514 (PMC9331603; doi:10.3390/nano12152514)
Supplement: Supplementary file 1 [file nanomaterials-12-02514-s001.zip]

Archive with 1 entries (1 files):
- nanomaterials-1830007-supplementary.pdf
